# Supplementary material for: The Actin Nucleator Cobl Is Controlled by Calcium and Calmodulin
Source: PLoS Biol. 2015 Sep 3;13(9):e1002233. doi: 10.1371/journal.pbio.1002233 (PMC4559358; doi:10.1371/journal.pbio.1002233)
Supplement: S1 Data — is an Excel file containing all data underlying Fig 1D; Fig 4G, 4H and 4J; Fig 5E, 5F and 5H–5J; Fig 8B, 8C and 8E; Fig 10K, 10L and 10V; S6D–S6G Fig; S8D and S8E Fig as separate tabs. (XLSX) [file pbio.1002233.s001.xlsx]

## Sheet: Fig 1D
The intensities of GFP-Cobl at initiation sites was more than twice as high as at adjacent control region-of-interest (ROI), whereas GFP showed no intensity differences when control ROIs were compared to branch initiation sites
	Fluorescence intensities at branch initiation sites normalized to control ROIs [%]
	GFP adj. ROI	Initiation site		GFP-Cobl adj. ROI	Initiation site
	100	118		100	241
	100	100		100	209
	100	88		100	165
	100	98		100	157
	100	128		100	150
	100	107		100	160
	100	99		100	189
	100	107		100	183
	100	98		100	300
	100	105		100	261
	100	108		100	250
	100	126		100	217
	100	103		100	168
	100	111		100	175
	100	102		100	156
	100	99		100	292
	100	95		100	268
	100	111		100	325
				100	263
				100	237
				100	188
				100	183
				100	337
				100	219
				100	226
Mean	100	105.7		100	220.8
Std. Deviation	0	10.33		0	55.13
Std. Error	0	2.436		0	11.03
Number of values	18	18		25	25

## Sheet: Fig 4G
		CaM inhibitors suppressed Cobl-induced dendrite formation in primary hippocampal neurons
					% difference from control
			GFP-DMSO	GFP-W7	GFP-CGS9343B	Cobl-DMSO	Cobl-W7	Cobl-CGS9343B
			171.429	90.4762	100	142.857	90.48	142.857
			80.9524	85.7143	104.762	123.809	71.43	109.524
			90.4762	71.4286	114.286	147.619	71.43	95.2381
			109.524	100	95.2381	119.048	90.48	119.048
			90.4762	100	138.095	147.619	71.43	61.9048
			138.095	76.1905	123.809	138.095	104.76	142.857
			123.809	76.1905	100	119.048	109.52	133.333
			76.1905	66.6667	52.381	85.7143	76.19	90.4762
			100	66.6667	95.2381	100	66.67	128.571
			61.9048	80.9524	47.6191	119.048	76.19	100
			85.7143	80.9524	52.381	123.809	109.52	95.2381
			133.333	85.7143	95.2381	104.762	66.67	100
			85.7143	100	95.2381	147.619	85.71	157.143
			71.4286	104.762	109.524	123.809	76.19	133.333
			76.1905	57.1429	85.7143	100	80.95	100
			104.762	161.905	114.286	114.286	66.67	114.286
			90.4762	104.762	104.762	109.524	100	71.4286
			80.9524	71.4286	80.9524	114.286	71.43	90.4762
			104.762	57.1429	123.809	133.333	76.19	71.4286
			95.2381	61.9048	80.9524	100	80.95	90.4762
			80.9524	85.7143	85.7143	195.238	95.24	90.4762
			80.9524	104.762	95.2381	171.429	95.24	95.2381
			123.809	157.143	76.1905	138.095	76.19	104.762
			123.809	161.905	90.4762	147.619	105.6	100
			119.048	95.2381	90.4762	128.571	134.4	66.6667
			109.524	104.762	90.4762	133.333	110.4	90.4762
			85.7143	57.1429	85.7143	100	91.2	95.2381
			100	80.9524	119.048	104.762	110.4	71.4286
			95.2381	66.6667	80.9524	166.667	115.2	104.762
			128.571	95.2381	114.286	133.333	96	123.809
			100	76.1905	61.9048	152.381	76.8	123.809
			166.667	80.9524	104.762	142.857	124.8	176.191
			76.1905	90.4762	85.7143	133.333	129.6	128.571
			104.762	80.9524	61.9048	161.905	86.4	119.048
			85.7143	180.952	119.048	119.048	120	100
			119.048	57.1429	80.9524	95.2381	52.6316	128.571
			71.4286	95.2381	90.4762	138.095	94.7368	96
			100	114.286	90.4762	200	73.6842	124.8
			71.4286	71.4286	100	76.8	73.6842	76.8
			100	57.1429	100	129.6	63.1579	96
			128.571	76.1905	85.7143	105.6	47.3684	86.4
			90.4762	71.4286	76.1905	91.2	115.789	43.2
			66.6667	52.381	104.762	144	94.7368	81.6
			120	66.6667	109.524	172.8	78.9474	72
			86.4	71.4286	109.524	81.6	89.4737	76.8
			110.4	61.9048	104.762	100.8	94.7368	110.4
			110.4	61.9048	76.1905	86.4	68.4211	129.6
			91.2	76.1905	95.2381	168	84.2105	144
			91.2	57.1429	80.9524	86.4	73.6842	76.8
			86.4	123.809	76.1905	148.8	89.4737	81.6
			129.6	109.524	85.7143	134.4	147.368	91.2
			76.8	104.762	71.4286	115.2	121.053	96
			96	47.6191	95.2381	72	147.368	105.6
			100.8	67.2	114.286	124.8		57.6
			86.4	91.2	85.7143	115.2		81.6
			76.8	81.6	80.9524	196.8		72
			76.8	81.6	133.333	115.2		47.2287
			76.8	62.4	80.9524	163.2		98.751
			86.4	96	119.048	211.2		60.1093
			91.2	96	90.4762	158.4		94.4575
			110.4	57.6	71.4286	86.4		136.842
			91.2	52.8	133.333	129.6		115.789
			96	100.8	71.4286	148.8		52.6316
			91.2	86.4	90.4762	144		68.4211
			81.6	110.4	95.2381	129.6		163.158
			86.4	91.2	114.286	128.81		152.632
			124.8	124.8	90.4762	111.63		131.579
			139.2	48	38.4	150.27		131.579
			81.6	62.4	96	115.93		131.579
			91.2	86.4	91.2	111.63		131.579
			100.8	72	105.6	150.27		94.7368
			57.6	144	67.2	128.81		142.105
			96	144	76.8	120.22		110.526
			124.8	120	81.6	111.63		73.6842
			120	86.4	91.2	167.45		63.1579
			81.6	72	81.6	124.51		110.526
			134.4	86.4	33.6	142.105		168.421
			96	91.2	91.2	115.789		126.316
			129.6	105.6	67.2	168.421		57.8947
			86.4	115.2	91.2	242.105		94.7368
			52.8	134.4	86.4	189.474
			158.4	120	81.6	157.895
			158.4	110.4	105.6	152.632
			144	62.4	110.4	173.684
			120	120	120	110.526
			57.6	134.4	96	236.842
			76.8	72	139.2	142.105
			105.6	105.6	115.2	184.211
			105.6	100.8	100.8	157.895
			86.4	62.4	72	200
			120	76.8	57.6	110.526
			120.2	110.4	100.8	131.579
			120.2	91.2	81.6	136.842
			94.5	57.6	72	94.7368
			137.4	86.4	91.2	136.842
			107.3	81.6	105.6	142.105
			98.8	134.4	81.6	121.053
			94.5	91.2	86.4	84.2105
			94.5	110.4	52.8	152.632
			90.2	134.4	115.2	147.368
			81.6	100.8	86.4	178.947
			107.3	62.4	105.6
			107.3	153.6	86.4
			51.5	144	120
			94.5	100	100.8
			73	115.789	81.6
			73	184.211	57.6
			107.3	126.316	51.5222
			124.5	163.158	85.8704
			94.5	126.316	120.219
			68.7	131.579	103.044
			85.9	110.526	90.1639
			137.4	89.4737	90.1639
			124.5	47.3684	111.631
			115.9	100	34.3482
			98.8	152.632	77.2834
			64.4	36.8421	107.338
			111.6	89.4737	51.5222
			73	84.2105	107.338
			115.9	84.2105	72.9899
			107.3		90.1639
			124.5		81.5769
			94.5		98.751
			128.8		47.2287
			98.8		128.806
			85.9		98.751
			115.9		152.632
			77.3		136.842
			94.5		147.368
			98.8		94.7368
			124.5		52.6316
			111.6		84.2105
			47.2		136.842
			85.9		147.368
			103		89.4737
			103		84.2105
			124.5		157.895
			77.3		115.789
			115.9		131.579
			111.6		78.9474
			133.1		105.263
			115.9		163.158
			115.9		115.789
			111.6		100
			73		131.579
			51.5		147.368
			163.158		89.4737
			47.3684		110.526
			131.579		57.8947
			100		100
			89.4737		68.4211
			105.263		89.4737
			68.4211		121.053
			157.895		110.526
			84.2105		73.6842
			63.1579		57.8947
			110.526		163.158
			157.895		78.9474
			136.842		78.9474
			100		142.105
			105.263		147.368
			115.789		157.895
			42.1053		142.105
			147.368		89.4737
			84.2105		84.2105
			73.6842		84.2105
			78.9474		73.6842
			136.842		147.368
			47.3684		131.579
			89.4737
			78.9474
			84.2105
			105.263
			105.263
			126.316
			89.4737
			94.7368
			136.842
			126.316
			94.7368
			47.3684
			100
			100
			100
			68.4211
			100
			78.9474
			89.4737
			84.2105
			63.1579
			126.316
			115.789
			68.4211
			147.368
			105.263
			84.2105
			142.105
		Mean	100	93.57	96.02	135.1	90.96	102.8
		Std. Deviation	25.29	30.39	26.09	33.2	22.56	29.53
		Std. Error	1.802	2.774	2.007	3.303	3.098	3.301
		Number of values	197	120	169	101	53	80

## Sheet: Fig 4H
CaM inhibitors suppressed Cobl-induced dendritic branch formation in primary hippocampal neurons
			% difference from control
	GFP-DMSO	GFP-W7	GFP-CGS9343B	Cobl-DMSO	Cobl-W7	Cobl-CGS9343B
	0	84.3137	28.1	309.15	56.21	56.2091
	56.2091	0	28.1	168.627	140.52	84.3137
	84.3137	28.1046	56.21	281.046	56.21	112.418
	140.523	56.2091	140.52	224.837	140.52	140.523
	140.523	28.1046	28.1	281.046	84.31	112.418
	84.3137	56.2091	84.31	196.732	224.84	168.627
	112.418	0	84.31	252.941	168.63	196.732
	112.418	28.1046	0	140.523	168.63	84.3137
	140.523	28.1046	0	309.15	28.1	168.627
	112.418	140.523	28.1	224.837	56.21	196.732
	56.2091	168.627	84.31	393.464	56.21	168.627
	112.418	84.3137	56.21	168.627	281.05	281.046
	393.464	0	112.42	140.523	140.52	281.046
	28.1046	140.523	112.42	224.837	224.84	365.36
	140.523	168.627	28.1	224.837	84.31	365.36
	56.2091	252.941	0	196.732	140.52	168.627
	196.732	168.627	112.42	196.732	196.73	224.837
	28.1046	28.1046	28.1	196.732	56.21	224.837
	84.3137	56.2091	84.31	252.941	140.52	112.418
	140.523	28.1046	28.1	309.15	84.31	112.418
	84.3137	56.2091	112.42	281.046	56.21	168.627
	0	56.2091	112.42	281.046	84.31	140.523
	84.3137	56.2091	56.21	224.837	112.42	112.418
	84.3137	112.418	28.1	168.627	92.31	196.732
	140.523	84.3137	56.21	309.15	138.46	84.3137
	196.732	112.418	28.1	196.732	23.08	252.941
	112.418	28.1046	28.1	224.837	92.31	140.523
	224.837	84.3137	28.1	252.941	92.31	112.418
	56.2091	84.3137	112.42	309.15	138.46	84.3137
	112.418	112.418	28.1	337.255	115.38	196.732
	28.1046	56.2091	0	168.627	46.15	112.418
	28.1046	56.2091	28.1	140.523	69.23	252.941
	84.3137	56.2091	84.31	309.15	161.54	168.627
	84.3137	84.3137	28.1	252.941	23.08	84.3137
	56.2091	28.1046	28.1	252.941	69.23	112.418
	281.046	28.1046	28.1	196.732	47.4419	112.418
	0	56.2091	56.21	309.15	94.8837	138.462
	112.418	56.2091	56.21	393.464	47.4419	115.385
	112.418	112.418	84.31	46.1538	166.047	92.3077
	0	56.2091	56.21	207.692	71.1628	92.3077
	56.2091	84.3137	196.73	207.692	23.7209	92.3077
	0	84.3137	56.21	184.615	94.8837	138.462
	140.523	0	28.1	207.692	118.605	46.1538
	69.2308	0	56.21	276.923	47.4419	46.1538
	69.2308	0	56.21	115.385	23.7209	115.385
	46.1538	28.1046	140.52	184.615	23.7209	138.462
	69.2308	56.2091	56.21	161.538	47.4419	46.1538
	69.2308	56.2091	112.42	207.692	47.4419	69.2308
	138.462	28.1046	84.31	138.462	94.8837	46.1538
	46.1538	84.3137	56.21	184.615	47.4419	69.2308
	138.462	28.1046	168.63	184.615	94.8837	46.1538
	69.2308	84.3137	0	161.538	47.4419	115.385
	92.3077	84.3137	84.31	138.462	71.1628	92.3077
	46.1538	138.462	112.42	161.538		69.2308
	92.3077	92.3077	28.1	138.462		92.3077
	92.3077	92.3077	56.21	276.923		92.3077
	161.538	92.3077	56.21	207.692		65.4762
	92.3077	115.385	56.21	184.615		152.778
	92.3077	23.0769	28.1	138.462		87.3016
	184.615	115.385	28.1	138.462		87.3016
	92.3077	46.1538	112.42	161.538		71.1628
	69.2308	92.3077	28.1	161.538		166.047
	138.462	92.3077	112.42	207.692		166.047
	92.3077	69.2308	112.42	230.769		47.4419
	138.462	46.1538	112.42	161.538		142.326
	69.2308	207.692	112.42	152.778		166.047
	230.769	46.1538	28.1	240.079		71.1628
	69.2308	23.0769	46.15	174.603		47.4419
	69.2308	92.3077	92.31	130.952		71.1628
	92.3077	115.385	138.46	240.079		142.326
	138.462	69.2308	46.15	218.254		47.4419
	46.1538	69.2308	23.08	174.603		118.605
	161.538	92.3077	23.08	196.429		189.767
	92.3077	92.3077	92.31	174.603		94.8837
	184.615	69.2308	115.38	196.429		71.1628
	92.3077	23.0769	46.15	196.429		94.8837
	92.3077	69.2308	92.31	118.605		142.326
	46.1538	69.2308	23.08	142.326		71.1628
	115.385	92.3077	69.23	166.047		23.7209
	92.3077	92.3077	46.15	166.047		71.1628
	92.3077	115.385	69.23	237.209
	69.2308	46.1538	23.08	213.488
	115.385	46.1538	0	189.767
	115.385	69.2308	46.15	142.326
	138.462	46.1538	92.31	47.4419
	46.1538	161.538	184.62	118.605
	115.385	23.0769	138.46	94.8837
	115.385	69.2308	115.38	142.326
	138.462	115.385	92.31	213.488
	69.2308	92.3077	69.23	142.326
	92.3077	115.385	46.15	118.605
	130.952	115.385	69.23	166.047
	109.127	23.0769	0	118.605
	43.6508	69.2308	92.31	142.326
	174.603	23.0769	92.31	118.605
	43.6508	69.2308	69.23	71.1628
	87.3016	115.385	115.38	94.8837
	87.3016	92.3077	115.38	94.8837
	109.127	46.1538	92.31	118.605
	87.3016	138.462	23.08	189.767
	65.4762	69.2308	115.38	142.326
	65.4762	69.2308	92.31
	87.3016	138.462	115.38
	43.6508	46.1538	46.15
	87.3016	71.1628	92.31
	65.4762	189.767	46.15
	65.4762	71.1628	23.08
	130.952	23.7209	21.83
	130.952	47.4419	65.48
	130.952	71.1628	130.95
	109.127	166.047	87.3
	87.3016	94.8837	109.13
	130.952	118.605	109.13
	130.952	118.605	87.3
	87.3016	71.1628	21.83
	109.127	23.7209	87.3
	43.6508	0	87.3
	109.127	94.8837	65.48
	87.3016	47.4419	109.13
	87.3016	0	109.13
	109.127		174.6
	152.778		196.43
	130.952		109.13
	174.603		65.48
	130.952		174.6
	21.8254		65.48
	196.429		47.4419
	65.4762		94.8837
	87.3016		94.8837
	152.778		118.605
	130.952		94.8837
	152.778		142.326
	65.4762		94.8837
	174.603		213.488
	43.6508		47.4419
	65.4762		94.8837
	65.4762		71.1628
	109.127		142.326
	65.4762		118.605
	87.3016		71.1628
	65.4762		142.326
	152.778		71.1628
	152.778		71.1628
	109.127		47.4419
	65.4762		71.1628
	43.6508		71.1628
	71.1628		47.4419
	94.8837		23.7209
	118.605		71.1628
	23.7209		23.7209
	71.1628		71.1628
	71.1628		47.4419
	118.605		47.4419
	189.767		118.605
	118.605		23.7209
	94.8837		71.1628
	71.1628		94.8837
	284.651		118.605
	118.605		71.1628
	71.1628		94.8837
	71.1628		71.1628
	71.1628		166.047
	71.1628		142.326
	47.4419		47.4419
	71.1628		47.4419
	71.1628		47.4419
	237.209		94.8837
	118.605		71.1628
	71.1628		118.605
	71.1628
	118.605
	71.1628
	71.1628
	47.4419
	166.047
	71.1628
	94.8837
	71.1628
	166.047
	118.605
	118.605
	94.8837
	142.326
	71.1628
	118.605
	94.8837
	23.7209
	94.8837
	47.4419
	94.8837
	166.047
	71.1628
	47.4419
	118.605
	94.8837
	71.1628
	213.488
Mean	100	74.21	75.17	194.9	95.35	126.5
Std. Deviation	52.94	46.68	43.87	67.58	57.96	69.03
Std. Error	3.772	4.261	3.374	6.724	7.961	7.717
Number of values	197	120	169	101	53	80

## Sheet: Fig 4J
frequencies of protrusion initiation decreased to about 10% of the values of the respective cells before addition of CaM inhibitor, whereas DMSO control cells did not show a decline in protrusive activity
	Frequency of protrusion induction [10-1 µm-1 min-1]
	Before DMSO	After DMSO	Before DMSO + Inh.	After DMSO + Inh.
	0.8	0.72	0.833	0.08
	1	1.125	1.176	0.24
	0.8	0.8	1	0.17
	1.71429	0.857143	0.889	0.11
	1.14286	1.28571	2.333	0.33
	1.11111	1.11111	1.143	0.29
	0.833333	0.5	1.12	0
	0.75	1.25	1.143	0
	1	0.666667	0.857	0.14
	1.14286	1.42857	1.2	0
	0.666667	0.666667
	1	0.857143
Mean	0.9968	0.939	1.169	0.136
Std. Deviation	0.2771	0.2927	0.4316	0.1214
Std. Error	0.07999	0.0845	0.1365	0.03839
Number of values	12	12	10	10

## Sheet: Fig 5E
Ca2+/CaM promotes the actin binding of GFP-Cobl1001-1337
experiment	% difference from no-Ca2+ condition
1	-86.9573
2	77.7753
3	-12.7879
4	181.979
Mean	40
Std. Deviation	116.2
Std. Error	58.09
Number of values	4

## Sheet: Fig 5F
Ca2+ promotes the actin binding of GFP-Cobl1176-1337
	% difference from no-Ca2+ condition
experiment	Ca2+	Ca2+/EGTA
1	115.974
2	75.4916
3	54.3425	88.6619
4	95.905	28.8894
5	62.364	35.3523
Mean	80.82	50.97
Std. Deviation	25.17	32.8
Std. Error	11.25	18.94
Number of values	5	3

## Sheet: Fig 5H
Ca2+/CaM suppresses the actin binding of GFP-Cobl1001-1224
	% difference from no-Ca2+ condition
experiment	Ca2+ (500 µM)	Ca2+ (2 µM)
1	-90.8587	-68.4157
2	-97.1442	-92.0406
3	-99.1118	-64.7544
4	-100	-21.7518
5	-93.7779
6	-100
Mean	-96.82	-61.74
Std. Deviation	3.752	29.27
Std. Error	1.532	14.64
Number of values	6	4

## Sheet: Fig 5I
In vitro-reconstitutions show that Ca2+/CaM suppresses the actin binding of GFP-Cobl1001-1224
			% of no Ca2+ condition
experiment	TrxHis-CaM_Ca2+	TrxHis_Ca2+
1	-72.1047	-17.4519
2	-91.8146	-50.8051
3	-43.1069	-7.41991
Mean	-69.01	-25.23
Std. Deviation	24.5	22.71
Std. Error	14.15	13.11
Number of values	3	3

## Sheet: Fig 5J
the Ca2+/CaM-mediated block of actin binding to the first WH2 domain is fully reversible
	% difference from no-Ca2+ condition
experiment	Ca2+ (2 µM)	Ca2+ (2 µM)/EGTA
1	-68.4157
2	-92.0406
3	-64.7544	-47.45
4	-21.7518	19.479
Mean	-61.74	-13.99
Std. Deviation	29.27	47.33
Std. Error	14.64	33.46
Number of values	4	2

## Sheet: Fig 8B
Promotion of Cobl’s association with syndapin I observed upon incubation with Ca2+
		diff. from no-Ca2+ cond. [%]
	Experiment	Ca2+	Ca2+/EGTA
	1	50	35
	2	87	7
	3	29
	Mean	55.33	21
	Std. Deviation	29.37	19.8
	Std. Error	16.95	14
	Number of values	3	2

[truncated: 11 more sheets: Fig 8C, Fig 8E, Fig 10K, Fig10L, Fig10V, Fig S6D, Fig S6E, Fig S6F, Fig S6G, Fig S8D, Fig S8E]
